# Supplementary material for: An α2-Adrenergic Agonist, Brimonidine, Beneficially Affects the TGF-β2-Treated Cellular Properties in an In Vitro Culture Model
Source: Bioengineering (Basel). 2022 Jul 12;9(7):310. doi: 10.3390/bioengineering9070310 (PMC9312232; doi:10.3390/bioengineering9070310)
Supplement: Supplementary file 1 [file bioengineering-09-00310-s001.zip]

Archive with 1 entries (1 files):
- bioengineering-1790141-supplementary.pdf
